# Supplementary material for: Ultrastructural insight into SARS-CoV-2 entry and budding in human airway epithelium
Source: Nat Commun. 2022 Mar 25;13:1609. doi: 10.1038/s41467-022-29255-y (PMC8956608; doi:10.1038/s41467-022-29255-y)
Supplement: Supplementary file 11 — Source Data [file 41467_2022_29255_MOESM11_ESM.xlsx]

## Sheet: Figure 1g
Figure 1g
B.1.1.7							B.1.258							B.1.117.19
Cell	Area (µm2)	Nucleus (µm2)	Cytoplasm (µm2)	No of viral compartments	Comparments per µm2		Cell	Area (µm2)	Nucleus (µm2)	Cytoplasm (µm2)	No of viral compartments	Comparments per µm2		Cell	Area (µm2)	Nucleus (µm2)	Cytoplasm (µm2)	No of viral compartments	Comparments per µm2
1	106.108	0	106.108	3	0.0282731		1	55.9	0	55.9	4	0.0715564		1	128.132	40.907	87.225	7	0.0802522
2	134.861	0	134.861	4	0.0296602		2	35.214	0	35.214	6	0.170387		2	57.897	5.315	52.582	4	0.0760717
3	94.875	40.088	54.787	4	0.07301		3	45.735	11.405	34.33	1	0.029129		3	61.449	23.409	38.04	2	0.0525762
4	57.795	0	57.795	2	0.0346051		4	101.264	29.684	71.58	5	0.0698519		4	111.51	0	111.51	4	0.0358712
5	117.342	28.775	88.567	8	0.0903271		5	48.384	0	48.384	4	0.082672		5	49.252	0	49.252	3	0.0609112
6	33.377	0	33.377	5	0.149804		6	54.263	0	54.263	4	0.0737151		6	47.587	0	47.587	2	0.0420283
7	16.37	0	16.37	2	0.122175		7	37.081	0	37.081	1	0.026968		7	60.648	0	60.648	4	0.0659544
8	18.65	0	18.65	2	0.107239		8	39.143	0	39.143	0	0		8	55.559	0	55.559	0	0
9	69.32	0	69.32	5	0.0721293		9	49.694	0	49.694	1	0.0201232		9	64.657	0	64.657	6	0.0927974
10	11.917	0	11.917	0	0		10	66.128	0	66.128	5	0.0756109		10	151.101	20.769	130.332	6	0.0460363
11	87.67	0	87.67	3	0.0342192		11	201.381	61.221	140.16	11	0.0784817		11	53.109	0	53.109	4	0.0753168
12	95.247	0	95.247	7	0.0734931		12	153.825	0	153.825	7	0.0455063		12	116.11	0	116.11	3	0.0258376
13	169.543	45.474	124.069	8	0.0644802		13	84.292	0	84.292	3	0.0355906		13	101.505	0	101.505	7	0.0689621
14	65.276	0	65.276	2	0.0306391		14	126.267	0	126.267	2	0.0158395		14	100.128	0	100.128	6	0.0599233
15	168.224	0	168.224	12	0.0713335		15	67.611	0	67.611	9	0.133114		15	117.642	15.139	102.503	2	0.0195116
16	119.243	0	119.243	9	0.0754761		16	77.801	0	77.801	8	0.102826		16	78.939	17.899	61.04	8	0.131062
17	163.119	36.341	126.778	5	0.039439		17	125.693	25.133	100.56	4	0.0397772		17	74.59	0	74.59	5	0.0670331
18	153.006	59.544	93.462	12	0.128394		18	164.017	25.486	138.531	15	0.108279		18	161.53	37.192	124.338	3	0.0241278
19	136.327	13.373	122.954	13	0.105731		19	88.066	24.147	63.919	0	0		19	167.551	0	167.551	6	0.03581
20	136.049	0	136.049	8	0.0588023		20	128.398	43.64	84.758	8	0.0943864		20	142.418	0	142.418	5	0.0351079
21	153.577	40.905	112.672	7	0.0621272		21	247.853	61.807	186.046	6	0.0322501		21	15.138	0	15.138	2	0.132118
22	106.976	0	106.976	6	0.0560873		22	189.527	55.753	133.774	6	0.0448518		22	53.489	0	53.489	3	0.0560863
23	80.11	0	80.11	4	0.0499313		23	124.314	52.546	71.768	5	0.0696689		23	97.274	0	97.274	6	0.0616814
24	101.392	0	101.392	5	0.0493136		24	112.396	32.169	80.227	7	0.0872524		24	159.825	39.004	120.821	9	0.0744904
25	89.392	38.261	51.131	3	0.0586728		25	251.522	114.661	136.861	8	0.0584535		25	219.881	43.992	175.889	3	0.0170562
26	69.402	0	69.402	2	0.0288176		26	120.792	23.995	96.797	4	0.0413236		26	160.775	33.717	127.058	3	0.0236113
27	138.846	0	138.846	10	0.0720222		27	154.707	34.558	120.149	10	0.08323		27	160.625	0	160.625	6	0.0373541
28	41.604	0	41.604	3	0.0721085		28	51.33	0	51.33	6	0.116891		28	191.083	0	191.083	2	0.0104667

## Sheet: Figure 1h, i & k
Figure 1h, I & k
B.1.1.7					B.1.258					B.1.117.19
Viral compartment	Area (µm2)	No of virions	Virions per µm2		Viral compartment	Area (µm2)	No of virions	Virions per µm2		Viral compartment	Area (µm2)	No of virions	Virions per µm2
1	0.142048	18	126.718		1	0.381383	27	70.7951		1	0.41297	26	62.9585
2	0.197087	25	126.848		2	0.182716	22	120.406		2	0.260245	24	92.2209
3	0.0908537	16	176.107		3	0.205643	17	82.6676		3	0.269013	23	85.4977
4	0.430984	67	155.458		4	0.181189	9	49.6719		4	1.28432	28	21.8014
5	0.269561	38	140.97		5	0.23139	19	82.1123		5	0.195568	22	112.493
6	0.103479	13	125.629		6	0.213078	13	61.0107		6	0.565683	18	31.82
7	0.178844	16	89.4637		7	0.28119	15	53.3446		7	0.296269	20	67.5062
8	0.25169	10	39.7314		8	0.239828	19	79.2235		8	0.345034	10	28.9826
9	0.406916	4	9.83004		9	0.27664	16	57.8369		9	0.23042	18	78.1183
10	0.671013	13	19.3737		10	0.448096	45	100.425		10	0.312444	35	112.02
11	0.364293	21	57.6459		11	0.571992	18	31.469		11	0.158417	16	100.999
12	0.253032	26	102.754		12	0.141731	12	84.6672		12	0.227491	14	61.541
13	0.254642	6	23.5625		13	0.173851	14	80.5288		13	0.249217	16	64.201
14	0.138893	13	93.597		14	0.155039	16	103.2		14	0.32904	7	21.274
15	0.176499	11	62.3233		15	0.251313	9	35.8119		15	0.234289	24	102.438
16	0.161532	18	111.433		16	0.208154	17	81.6705		16	0.1365	13	95.2384
17	0.147216	16	108.684		17	0.09134	7	76.6368		17	0.270538	11	40.6598
18	0.29755	14	47.0509		18	0.463475	13	28.049		18	0.17361	4	23.0401
19	0.175858	7	39.8048		19	0.194309	13	66.9039		19	0.402906	30	74.459
20	0.301508	33	109.45		20	0.631588	54	85.4987		20	0.329973	10	30.3055
21	0.2087	25	119.789		21	0.47761	21	43.9689		21	0.310424	11	35.4354
22	0.313979	27	85.993		22	0.195554	20	102.273		22	0.817157	20	24.4751
23	0.392759	26	66.1984		23	0.352665	24	68.0533		23	0.0951781	4	42.0265
24	0.214633	25	116.478		24	0.267643	17	63.5176		24	0.403139	21	52.0912
25	0.20284	6	29.58		25	0.550022	57	103.632		25	0.191643	6	31.3082
26	0.357419	10	27.9783		26	0.193772	8	41.2855		26	0.378253	31	81.9558
27	0.260769	11	42.1829		27	0.213337	18	84.3735		27	0.250268	34	135.854
28	0.277478	10	36.0389		28	0.439325	55	125.192		28	0.205035	27	131.685
29	0.378207	35	92.5418		29	0.776462	75	96.592		29	0.423231	21	49.6183
30	0.133265	13	97.5497		30	0.256084	50	195.248		30	0.195308	26	133.123

## Sheet: Figure 1j
Figure 1j
B.1.1.7							B.1.258							B.1.117.19
Cell	Area (µm2)	Nucleus (µm2)	Cytoplasm (µm2)	Number of DMVs	DMVs per um2		Cell	Area (µm2)	Nucleus (µm2)	Cytoplasm (µm2)	Number of DMVs	DMVs per um2		Cell	Area (µm2)	Nucleus (µm2)	Cytoplasm (µm2)	Number of DMVs	DMVs per um2
1	169.543	45.474	124.069	4	0.0322401		1	84.292	0	84.292	3	0.0355906		1	101.505	0	101.505	11	0.108369
2	65.276	0	65.276	4	0.0612783		2	126.267	0	126.267	2	0.0158395		2	100.128	0	61.272	8	0.130565
3	168.224	0	168.224	12	0.0713335		3	67.611	0	67.611	3	0.0443715		3	117.642	15.139	102.503	10	0.0975581
4	119.243	0	119.243	8	0.0670899		4	77.801	0	77.801	4	0.0514132		4	78.939	17.899	61.04	7	0.114679
5	163.119	36.341	126.778	6	0.0473268		5	125.693	25.133	100.56	3	0.0298329		5	74.59	0	74.59	5	0.0670331
6	153.006	59.544	93.462	4	0.0427981		6	164.017	25.486	138.531	13	0.0938418		6	161.53	37.192	124.338	8	0.0643407
7	136.327	13.373	122.954	7	0.0569319		7	88.066	24.147	63.919	6	0.0938688		7	167.551	0	167.551	17	0.101462
8	136.049	0	136.049	13	0.0955538		8	128.398	43.64	84.758	10	0.117983		8	142.418	0	142.418	4	0.0280863
9	153.577	40.905	112.672	7	0.0621272		9	247.853	61.807	186.046	14	0.0752502		9	15.138	0	15.138	1	0.0660589
10	106.976	0	106.976	5	0.0467395		10	189.527	55.753	133.774	14	0.104654		10	53.489	0	53.489	4	0.0747817
11	80.11	0	80.11	8	0.0998627		11	124.314	52.546	71.768	8	0.11147		11	97.274	0	97.274	13	0.133643
12	101.392	0	101.392	5	0.0493136		12	112.396	32.169	80.227	10	0.124646		12	159.825	39.004	120.821	6	0.0496602
13	89.392	38.261	51.131	3	0.0586728		13	251.522	114.661	136.861	18	0.13152		13	219.881	43.992	175.889	6	0.0341124
14	69.402	0	69.402	8	0.11527		14	120.792	23.995	96.797	8	0.0826472		14	160.775	33.717	127.058	2	0.0157408
15	138.846	0	138.846	15	0.108033		15	154.707	34.558	120.149	6	0.049938		15	160.625	0	160.625	7	0.0435798
16	41.604	0	41.604	6	0.144217		16	51.33	0	51.33	5	0.0974089		16	191.083	0	191.083	10	0.0523333

## Sheet: Figure 1l
Figure 1l
B.1.1.7			B.1.258			B.1.117.19
Double membrane vesicle	Area (µm2)		Double membrane vesicle	Area (µm2)		Double membrane vesicle	Area (µm2)
1	0.207099		1	0.308957		1	0.522735
2	0.446595		2	0.298224		2	0.326665
3	0.205816		3	0.170659		3	0.224868
4	0.354786		4	0.495858		4	0.177222
5	0.282788		5	0.242134		5	0.208061
6	0.435896		6	0.237782		6	0.374216
7	0.244198		7	0.114423		7	0.421891
8	0.0710713		8	0.226003		8	0.29049
9	0.0474088		9	0.149031		9	0.265897
10	0.125941		10	0.130865		10	0.135404
11	0.036096		11	0.212772		11	0.110366
12	0.0512524		12	0.181004		12	0.107402
13	0.104253		13	0.474725		13	0.0958401
14	0.220467		14	0.154407		14	0.0736283
15	0.107829		15	0.562515		15	0.468362
16	0.209356		16	0.117222		16	0.242785
17	0.108846		17	0.268375		17	0.206502
18	0.19599		18	0.212977		18	0.239425
19	0.147216		19	0.144582		19	0.285243
20	0.482068		20	0.660541		20	0.104452
21	0.33648		21	0.151967		21	0.309253
22	0.225057		22	0.18589		22	0.129004
23	0.375984		23	0.13364		23	0.163411
24	0.317264		24	0.168045		24	0.100543
25	0.498452		25	0.0983927		25	0.337446
26	0.240408		26	0.188322		26	0.124212
27	0.215783		27	0.203095		27	0.208359
28	0.167656		28	0.33793		28	0.322887
29	0.185455		29	0.20982		29	0.146621
30	0.253892		30	0.259766		30	0.24708

## Sheet: Figure 2e panel 1
Figure 2e
B.1.1.7			B.1.258			B.1.117.19
Virion	Diameter (nm)		Virion	Diameter (nm)		Virion	Diameter (nm)
1	86.045		1	84.043		1	91.953
2	86.068		2	84.134		2	87.42
3	83.842		3	84.711		3	79.694
4	86.608		4	93.385		4	82.986
5	80.692		5	81.99		5	85.058
6	86.47		6	80.513		6	75.15
7	84.091		7	86.086		7	85.906
8	79.108		8	92.155		8	88.147
9	87.106		9	87.518		9	84.074
10	87.798		10	87.181		10	82.634
11	82.503		11	89.429		11	87.582
12	81.33		12	85.26		12	88.311
13	87.137		13	82.036		13	90.815
14	81.301		14	82.659		14	86.96
15	83.936		15	96.706		15	85.922
16	88.876		16	84.074		16	82.48
17	87.766		17	84.189		17	84.205
18	84.061		18	96.127		18	84.732
19	85.956		19	101.223		19	89.473
20	95.507		20	82.808		20	86.766
21	80.248		21	87.831		21	84.983
22	94.49		22	84.091		22	87.867
23	86.537		23	88.989		23	88.146

## Sheet: Figure 2e panel 2
Figure 2e
B.1.1.7			B.1.258			B.1.117.19
Virion	Distance from PM (nm)		Virion	Distance from PM (nm)		Virion	Distance from PM (nm)
1	3.756		1	4.199		1	13.156
2	4.695		2	20.313		2	8.213
3	11.595		3	11.805		4	10.657
4	6.058		4	12.985		5	7.058
5	12.299		5	9.448		6	10.726
6	11.548		6	20.471		7	2.817
7	4.695		7	6.979		8	8.908
8	9.26		8	3.149		9	14.518
9	27.779		9	9.116		10	5.678
10	21.288		10	10.113		11	14.449
11	9.018		11	5.732		12	10.726
12	14.98		12	12.43		13	12.947
13	17.482		13	6.121		14	22.634
14	6.773		14	3.667		15	23.41
15	12.142		15	8.516		16	9.448
16	15.814		16	13.095		17	14.501
17	7.746		17	18.505		18	13.872
18	18.645		18	4.011		19	18.431
19	9.859		19	4.718		20	19.255
20	10.55		20	5.634		21	6.64
21	3.575		21	5.235		22	5.939
22	8.567		22	3.575		23	10.113
23	3.286		23	19.808		24	9.679
24	5.353		24	10.236		25	16.695
25	5.312		25	9.859		26	7.13
26	12.696		26	8.451		27	12.395

## Sheet: Figure 2e panel 3
Figure 2e
B.1.1.7			B.1.258			B.1.117.19
Virion	No. spikes		Virion	No. spikes		Virion	No. spikes
1	6		1	9		1	7
2	7		2	9		2	10
3	8		3	6		3	9
4	8		4	8		4	10
5	9		5	9		5	8
6	8		6	10		6	11
7	6		7	8		7	10
8	8		8	7		8	6
9	6		9	9		9	10
10	8		10	8		10	10
11	8		11	9		11	6
12	8		12	7		12	9
13	9		13	9		13	10
14	10		14	8		14	8
15	10		15	11		15	10
16	9		16	8		16	9
17	9		17	8		17	8
18	10		18	9		18	9
19	7		19	8		19	8
20	8		20	6		20	7
21	9		21	6		21	8
22	9		22	8		22	10
23	10		23	11		23	10
24	12		24	7		24	9
25	9		25	8		25	8

## Sheet: Figure 3h
Figure 3h
B.1.1.7						B.1.258						B.1.117.19
Cell	No. virions attached to microvilli	No. virions attached to cilia	% microvilli	% cilia		Cell	No. virions attached to microvilli	No. virions attached to cilia	% microvilli	% cilia		Cell	No. virions attached to microvilli	No. virions attached to cilia	% microvilli	% cilia
1	3	0	1	0		1	21	2	0.913043	0.0869565		1	2	0	1	0
2	10	3	0.769231	0.230769		2	5	0	1	0		2	15	2	0.882353	0.117647
3	16	2	0.888889	0.111111		3	8	0	1	0		3	8	1	0.888889	0.111111
4	13	6	0.684211	0.315789		4	9	2	0.818182	0.181818		4	9	2	0.818182	0.181818
5	8	2	0.8	0.2		5	4	1	0.8	0.2		5	36	7	0.837209	0.162791
6	91	4	0.957895	0.0421053		6	20	4	0.833333	0.166667		6	8	1	0.888889	0.111111
7	15	6	0.714286	0.285714		7	27	1	0.964286	0.0357143		7	3	0	1	0
8	17	2	0.894737	0.105263		8	12	0	1	0		8	2	0	1	0
9	6	0	1	0		9	9	1	0.9	0.1		9	18	2	0.9	0.1
10	6	3	0.666667	0.333333		10	32	4	0.888889	0.111111		10	30	4	0.882353	0.117647
11	13	7	0.65	0.35		11	41	7	0.854167	0.145833		11	21	6	0.777778	0.222222
12	8	4	0.666667	0.333333		12	7	0	1	0		12	31	12	0.72093	0.27907
13	21	5	0.807692	0.192308		13	3	1	0.75	0.25		13	5	1	0.833333	0.166667
14	30	6	0.833333	0.166667		14	8	2	0.8	0.2		14	18	7	0.72	0.28

## Sheet: Figure 4f
Figure 4f
Goblet Cell
B.1.1.7						B.1.258						B.1.117.19
Cell	Area (µm2)	Nucleus area (µm2)	No. of viral compartments	Comparments per µm2		Cell	Area (µm2)	Nucleus area (µm2)	No. of viral compartments	Comparments per µm2		Cell	Area (µm2)	Nucleus area (µm2)	No. of viral compartments	Comparments per µm2
1	429.276	0	0	0		1	140.552	0	0	0		1	95.683	0	0	0
2	469.084	0	0	0		2	218.637	0	1	0.00457379		2	86.612	0	0	0
3	224.494	0	0	0		3	51.723	0	0	0		3	158.538	31	1	0.0078408
4	294.36	0	0	0		4	417.279	0	0	0		4	128.286	0	0	0
5	240.29	0	0	0		5	143.201	0	0	0		5	81.185	0	1	0.0123175
6	153.063	0	0	0		6	145.138	0	1	0.00688999		6	204.413	0	1	0.00489206
7	138.527	13.78	0	0		7	101.068	0	1	0.00989433		7	11.889	0	0	0
8	97.281	0	1	0.0102795		8	108.69	0	0	0		8	188.604	55.16	0	0
9	176.526	47.685	1	0.0077615		9	128.86	0	0	0		9	74.004	0	0	0
10	166.36	35.158	0	0		10	96.991	0	0	0		10	128.507	0	0	0
11	61.191	0	1	0.0163423		11	153.677	0	0	0		11	101.953	0	0	0
12	77.464	0	0	0		12	142.783	0	0	0		12	165.609	0	0	0
13	133.19	0	0	0		13	183.659	0	0	0		13	75.146	0	0	0
14	140.486	0	1	0.00711815		14	125.451	31.273	0	0		14	88.998	0	0	0
15	139.257	0	0	0		15	65.629	0	0	0		15	380.982	30.895	1	0.00285643
16	71.717	0	0	0		16	213.336	0	0	0		16	128.799	0	0	0
17	169.431	47.175	0	0		17	32.685	0	0	0		17	208.873	23.824	1	0.00540397
18	165.692	36.454	0	0		18	84.811	0	0	0		18	197.805	34.911	0	0
19	57.157	0	0	0		19	84.164	0	0	0		19	55.666	0	0	0
20	129.757	46.346	1	0.0119888		20	80.414	0	1	0.0124356		20	152.788	0	0	0
21	161.22	0	0	0		21	124.215	40.43	1	0.0119353		21	173.721	0	0	0
22	127.819	0	1	0.00782356		22	66.337	0	0	0		22	78.725	0	0	0
23	175.642	41.216	0	0		23	246.507	0	0	0		23	148.626	0	1	0.0067283
24	94.47	0	1	0.0105854		24	139.738	0	1	0.00715625		24	118.3	7.046	1	0.00898844
25	140.024	0	0	0		25	19.616	0	0	0		25	152.383	0	1	0.00656241
26	163.435	0	1	0.00611864		26	145.436	0	0	0		26	133.066	0	0	0
27	170.217	37.051	0	0		27	81.487	0	1	0.0122719		27	167.185	44.117	1	0.00812559
28	64.467	0	1	0.0155118		28	111.878	0	0	0		28	231.587	0	0	0
Ciliated cell
B.1.1.7						B.1.258						B.1.117.19
Cell	Area (µm2)	Nucleus area (µm2)	No. of viral compartments	Comparments per µm2		Cell	Area (µm2)	Nucleus area (µm2)	No. of viral compartments	Comparments per µm2		Cell	Area (µm2)	Nucleus area (µm2)	No. of viral compartments	Comparments per µm2
1	106.108	0	3	0.0282731		1	55.9	0	4	0.0715564		1	128.132	40.907	7	0.0802522
2	134.861	0	4	0.0296602		2	35.214	0	6	0.170387		2	57.897	5.315	4	0.0760717
3	94.875	40.088	4	0.07301		3	45.735	11.405	1	0.029129		3	61.449	23.409	2	0.0525762
4	57.795	0	2	0.0346051		4	101.264	29.684	5	0.0698519		4	111.51	0	4	0.0358712
5	117.342	28.775	8	0.0903271		5	48.384	0	4	0.082672		5	49.252	0	3	0.0609112
6	33.377	0	5	0.149804		6	54.263	0	4	0.0737151		6	47.587	0	2	0.0420283
7	16.37	0	2	0.122175		7	37.081	0	1	0.026968		7	60.648	0	4	0.0659544
8	18.65	0	2	0.107239		8	39.143	0	0	0		8	55.559	0	0	0
9	69.32	0	5	0.0721293		9	49.694	0	1	0.0201232		9	64.657	0	6	0.0927974
10	11.917	0	0	0		10	66.128	0	5	0.0756109		10	151.101	20.769	6	0.0460363
11	87.67	0	3	0.0342192		11	201.381	61.221	11	0.0784817		11	53.109	0	4	0.0753168
12	95.247	0	7	0.0734931		12	153.825	0	7	0.0455063		12	116.11	0	3	0.0258376
13	169.543	45.474	8	0.0644802		13	84.292	0	3	0.0355906		13	101.505	0	7	0.0689621
14	65.276	0	2	0.0306391		14	126.267	0	2	0.0158395		14	100.128	0	6	0.0599233
15	168.224	0	12	0.0713335		15	67.611	0	9	0.133114		15	117.642	15.139	2	0.0195116
16	119.243	0	9	0.0754761		16	77.801	0	8	0.102826		16	78.939	17.899	8	0.131062
17	163.119	36.341	5	0.039439		17	125.693	25.133	4	0.0397772		17	74.59	0	5	0.0670331
18	153.006	59.544	12	0.128394		18	164.017	25.486	15	0.108279		18	161.53	37.192	3	0.0241278
19	136.327	13.373	13	0.105731		19	88.066	24.147	0	0		19	167.551	0	6	0.03581
20	136.049	0	8	0.0588023		20	128.398	43.64	8	0.0943864		20	142.418	0	5	0.0351079
21	153.577	40.905	7	0.0621272		21	247.853	61.807	6	0.0322501		21	15.138	0	2	0.132118
22	106.976	0	6	0.0560873		22	189.527	55.753	6	0.0448518		22	53.489	0	3	0.0560863
23	80.11	0	4	0.0499313		23	124.314	52.546	5	0.0696689		23	97.274	0	6	0.0616814
24	101.392	0	5	0.0493136		24	112.396	32.169	7	0.0872524		24	159.825	39.004	9	0.0744904
25	89.392	38.261	3	0.0586728		25	251.522	114.661	8	0.0584535		25	219.881	43.992	3	0.0170562
26	69.402	0	2	0.0288176		26	120.792	23.995	4	0.0413236		26	160.775	33.717	3	0.0236113
27	138.846	0	10	0.0720222		27	154.707	34.558	10	0.08323		27	160.625	0	6	0.0373541
28	41.604	0	3	0.0721085		28	51.33	0	6	0.116891		28	191.083	0	2	0.0104667

## Sheet: Supplementary figure 1b
Supplementary figure 1b
B.1.1.7									B.1.258									B.1.117.19
Cell	Area (µm2)	Nucleus (µm2)	Cytoplasm (µm2)	Number of VCs	VCs per µm2	VCs within 1.5µm of PM	Proportion of VCs 1.5µm from PM		Cell	Area (µm2)	Nucleus (µm2)	Cytoplasm (µm2)	Number of VCs	VCs per µm2	VCs within 1.5µm of PM	Proportion of VCs 1.5µm from PM		Cell	Area (µm2)	Nucleus (µm2)	Cytoplasm (µm2)	Number of VCs	VCs per µm2	VCs within 1.5µm of PM	Proportion of VCs 1.5µm from PM
1	169.543	45.474	124.069	8	0.0644802	3	0.375		1	84.292	0	84.292	3	0.0355906	1	0.333333		1	101.505	0	101.505	7	0.0689621	3	0.428571
2	65.276	0	65.276	2	0.0306391	2	1		2	126.267	0	126.267	2	0.0158395	0	0		2	100.128	0	61.272	6	0.097924	2	0.333333
3	168.224	0	168.224	12	0.0713335	1	0.0833333		3	67.611	0	67.611	9	0.133114	8	0.888889		3	117.642	15.139	102.503	2	0.0195116	1	0.5
4	119.243	0	119.243	9	0.0754761	2	0.222222		4	77.801	0	77.801	8	0.102826	4	0.5		4	78.939	17.899	61.04	8	0.131062	1	0.125
5	163.119	36.341	126.778	5	0.039439	1	0.2		5	125.693	25.133	100.56	4	0.0397772	1	0.25		5	74.59	0	74.59	5	0.0670331	4	0.8
6	153.006	59.544	93.462	12	0.128394	5	0.416667		6	164.017	25.486	138.531	15	0.108279	4	0.266667		6	161.53	37.192	124.338	3	0.0241278	1	0.333333
7	136.327	13.373	122.954	13	0.105731	2	0.153846		7	88.066	24.147	63.919	0	0	0	0		7	167.551	0	167.551	6	0.03581	0	0
8	136.049	0	136.049	8	0.0588023	3	0.375		8	128.398	43.64	84.758	8	0.0943864	3	0.375		8	142.418	0	142.418	5	0.0351079	2	0.4
9	153.577	40.905	112.672	7	0.0621272	1	0.142857		9	247.853	61.807	186.046	6	0.0322501	3	0.5		9	15.138	0	15.138	2	0.132118	2	1
10	106.976	0	106.976	6	0.0560873	3	0.5		10	189.527	55.753	133.774	6	0.0448518	3	0.5		10	53.489	0	53.489	3	0.0560863	1	0.333333
11	80.11	0	80.11	4	0.0499313	2	0.5		11	124.314	52.546	71.768	5	0.0696689	3	0.6		11	97.274	0	97.274	6	0.0616814	1	0.166667
12	101.392	0	101.392	5	0.0493136	1	0.2		12	112.396	32.169	80.227	7	0.0872524	2	0.285714		12	159.825	39.004	120.821	9	0.0744904	3	0.333333
13	89.392	38.261	51.131	3	0.0586728	1	0.333333		13	251.522	114.661	136.861	8	0.0584535	1	0.125		13	219.881	43.992	175.889	3	0.0170562	1	0.333333
14	69.402	0	69.402	2	0.0288176	1	0.5		14	120.792	23.995	96.797	4	0.0413236	3	0.75		14	160.775	33.717	127.058	3	0.0236113	2	0.666667
15	138.846	0	138.846	10	0.0720222	4	0.4		15	154.707	34.558	120.149	10	0.08323	3	0.3		15	160.625	0	160.625	6	0.0373541	2	0.333333
16	41.604	0	41.604	3	0.0721085	2	0.666667		16	51.33	0	51.33	6	0.116891	2	0.333333		16	191.083	0	191.083	2	0.0104667	0	0

[truncated: 2 more sheets: Supplementary Figure 6a, Supplementary Figure 6b]
